# Supplementary material for: Preoperative profiles of plasma amino acids and derivatives distinguish periampullary cancer and benign disease
Source: BMC Cancer. 2024 May 3;24:555. doi: 10.1186/s12885-024-12320-8 (PMC11067218; doi:10.1186/s12885-024-12320-8)
Supplement: Supplementary file 3 — Additional file 3. Clinical characteristics for the benign, malignant, and overlapping patients between the two LC-MS/MS analysis sets in the study cohort. Study population N = 117. Total range or percentage in the parentheses. *Total pancreatectomy includes total pancreatectomy and total pancreatoduodenectomy. **Other entities include all other benign entities than Intraductal Papillary Mucinous Neoplasm (IPMN) and pancreatitis. ***No patient diagnosed with benign disease had known development of cancer in the periampullary region by the time of last follow-up. **** The nine overlapping samples between the two LC-MS/MS runs used for normalization. BMI = body mass index [50]. CA19-9 = Cancer antigen 19-9. [file 12885_2024_12320_MOESM3_ESM.xlsx]

## Sheet: Ark1
Additional file 3. Clinical characteristics for the benign, malignant, and overlapping patients between the two LC-MS/MS analysis sets in the study cohort.
Variable	Malignant disease (N=72)		Benign disease (N=45)		Overlapping samples**** (N=9)
Age, years (median, (range))	66.9 (34.7-87.6)		66.9 (32.0-80.9)		66.3 (46.4-78.2)
Gender (N, (%))
Male	38 (52.8 %)		26 (57.8 %)		5 (55.6 %)
Female	34 (47.2 %)		19 (42.2 %)		4 (44.4 %)
BMI (median, (range))	23.8 (14.5-43.1)	(NA=1)	25.2 (18.1-35.4)	(NA=1)	24.6 (17.7-43.1)
Nutritional status (N, (%))
No malnutrition	27 (39.1 %)	(NA=3)	36 (85.7 %)	(NA=3)	4 (44.4 %)
Moderate	19 (27.5 %)		4 (9.5 %)		1 (11.1 %)
Severe	23 (33.3 %)		2 (4.8 %)		4 (44.4 %)
Diabetes mellitus (N, (%))
Yes	15 (20.8 %)		11 (24.4 %)		2 (22.2 %)
No	57 (79.2 %)		34 (75.6 %)		7 (77.8 %)
Blood type (N, (%))
A	42 (58.3 %)		24 (53.3 %)		5 (55.6 %)
B	6 (8.3 %)		2 (4.4 %)		1 (11.1 %)
O	23 (31.9 %)		15 (33.3 %)		3 (33.3 %)
AB	1 (1.4 %)		4 (8.9 %)
CA19-9 (median, (range))	184.5 (4-8403)	(NA=16)	15 (4-61)	(NA=16)	132.5 (4-920) (NA=1)
Neoadjuvant chemotherapy (N, (%))	6 (8.3 %)		0 (0 %)		2 (22.2 %)
Surgery (N, (%))
Whipple	23 (31.9 %)		7 (15.6 %)		1 (11.1 %)
Pylorus preserving Whipple	43 (59.7 %)		28 (62.2 %)		6 (66.7 %)
Total pancreatectomy*	5 (6.9 %)		-		2 (22.2 %)
Distal pancreatic resection	1 (1.4 %)		9 (20.0 %)
Cholecystectomy	-		1 (2.2 %)
Diagnosis (N, (%))
PDAC	59 (81.9 %)		IPMN 15 (33.3 %)		PDAC 7 (77.8 %)
Ampullary cancer	3 (4.2 %)		Pancreatitis 12 (26.7 %)		Ampullary cancer 1 (11.1 %)
Cholangiocarcinoma	5 (6.9 %)		Other entities** 18 (40.0 %)		Cholangiocarcinoma 1 (11.1)
Mucinous/IPMN associated carcinoma	4 (5.6 %)
Malignancy with uncertain origin	1 (1.4 %)
Recurrence status at 2-year follow-up (N, (%))
Yes	56 (83.6 %)	(NA=5)	0 (0 %)***		6 (66.7 %)
No	11 (16.4 %)		45 (100 %)		3 (33.3 %)
Survival status (last date of follow-up), (N, (%))
Alive	8 (11.1 %)		40 (88.9 %)		0 (0 %)
Dead	64 (88.9 %)		5 (11.1 %)		9 (100 %)
Overall survival in months (median, (range))	19.7 (1.2-114.8)		50.6 (22.9-135.7)		16.3 (2.1-32.5)
Study population N = 117. Total range or percentage in the parentheses. *Total pancreatectomy includes total pancreatectomy and total pancreatoduodenectomy. **Other entities include all other benign entities than Intraductal Papillary Mucinous Neoplasm (IPMN) and pancreatitis. ***No patient diagnosed with benign disease had known development of cancer in the periampullary region by the time of la…
