# Supplementary material for: Preoperative profiles of plasma amino acids and derivatives distinguish periampullary cancer and benign disease
Source: BMC Cancer. 2024 May 3;24:555. doi: 10.1186/s12885-024-12320-8 (PMC11067218; doi:10.1186/s12885-024-12320-8)
Supplement: Supplementary file 5 — Additional file 5. Histopathology characteristics for the patients with malignant periampullary disease. Study population N = 72. Total range or percentage in the parenthesis. [file 12885_2024_12320_MOESM5_ESM.xlsx]

## Sheet: Ark1
Additional file 5. Histopathology characteristics for the patients with malignant periampullary disease.
Variable	Total (N=72)
Tumor size (cm, median, range)	3.2 (1.0-6.0)
TNM	N (%)
T1	4 (5.6 %)
T2	2 (2.8 %)
T3	64 (88.9 %)
T4	2 (2.8 %)
N1	58 (80.6 %)
N0	14 (19.4 %)
M1	1 (1.4 %)
M0	71 (98.6 %)
Differentiation	N (%)
G1	1 (1.4 %)
G2	30 (41.7 %)
G2-G3/G3-G2	15 (20.8 %)
G3/G3-G4	18 (25.0 %)
G4	2 (2.8 %)
After neoadjuvant therapy	6 (8.3 %)
Histological phenotype	N (%)	(NA=1)
Pancreatobiliary	68 (95.8 %)
Intestinal	-
Mixed	2 (2.8 %)
Adenosquamous	1 (1.4 %)
Resection border	N (%)
R0	21 (29.2 %)
R1	51 (70.8 %)
Study population N=72. Total range or percentage in the parenthesis.
