# Supplementary material for: Preoperative profiles of plasma amino acids and derivatives distinguish periampullary cancer and benign disease
Source: BMC Cancer. 2024 May 3;24:555. doi: 10.1186/s12885-024-12320-8 (PMC11067218; doi:10.1186/s12885-024-12320-8)
Supplement: Supplementary file 7 — Additional file 7. Differences in metabolite profiles ascribable to neoadjuvant treatment in malignant and benign samples – FDR values. Table with metabolites and associated FDR q-values when comparing samples from patients receiving neoadjuvant chemotherapy (N = 6) and cancer patients with no chemotherapy prior to surgery (N = 66)”. Wilcoxon’s Rank Sum Test was used to calculate the p-values. The p-values were adjusted for multiple testing by the Benjamini-Hochberg method (FDR). FDR-values < 0.05 are in bold. See Additional file 6. FDR = False Discovery Rate. [file 12885_2024_12320_MOESM7_ESM.xlsx]

## Sheet: Ark1
Additional file 7. Table with metabolites and associated FDR q-values when comparing samples from patients receiving neoadjuvant chemotherapy (N=6) and cancer patients with no chemotherapy prior to surgery (N=66).
Metabolite	FDR
Alanine	0.466
Arginine	0.641
Asparagine	0.070
Aspartic.acid	0.505
Citrulline	0.156
Creatinine	0.590
Cystathionine	0.505
Cysteine	0.501
Glutamic acid	0.879
Glutamine	0.152
Glutathione	0.505
Glycine	0.034
Histidine	0.055
Homocysteine	0.259
Isoleucine	0.034
Leucine	0.045
Lysine	0.070
Methionine	0.070
Ornithine	0.034
Phenylalanine	0.152
Proline	0.213
Serine	0.034
Taurine	0.590
Threonine	0.034
Tryptophane	0.034
Tyrosine	0.217
Valine	0.055
α-Aminobutyric acid	0.152
Wilcoxon’s Rank Sum Test was used to calculate the p-values. The p-values were adjusted for multiple testing by the Benjamini-Hochberg method (FDR). FDR-values < 0.05 are in bold. See Figure S2. FDR = False Discovery Rate.
