# Supplementary material for: Preoperative profiles of plasma amino acids and derivatives distinguish periampullary cancer and benign disease
Source: BMC Cancer. 2024 May 3;24:555. doi: 10.1186/s12885-024-12320-8 (PMC11067218; doi:10.1186/s12885-024-12320-8)
Supplement: Supplementary file 10 — Additional file 10. Associations between clinical variables and metabolites and overall survival – Univariable Cox regression. Univariable Cox Regression model for patients with periampullary cancer (N = 64). Patients that received neoadjuvant chemotherapy (N = 6), one patient with metastasis at the time of diagnosis and one patient with non-standard treatment regime were excluded. P-values < 0.05 are in bold. CI = Confidence Interval. [file 12885_2024_12320_MOESM10_ESM.xlsx]

## Sheet: Ark1
Additional file 10. Associations between clinical variables and metabolites and overall survival in patients with periampullary cancer.
	Univariabel Cox Regression
Variables:	Hazards ratio (HR)	95 % CI of HR	p-value
Age at diagnosis (continous)	0.98	0.95-1.01	0.197
Gender f vs m
Female	1.00
Male	1.00	0.59-1.69	0.985
Diabetes mellitus at diagnosis
No	1.00
Yes	1.22	0.64-2.33	0.542
Tumor size (continous)	1.17	0.93-1.47	0.185
Resection margin
Free	1.00
Not free	1.36	0.75-2.44	0.311
Differentiation
G1-G2	1.00
G3-G4	1.28	0.75-2.19	0.359
Nutritional status (see criteria)
No malnutrition	1.00
Moderate malnutrition	0.72	0.35-1.45	0.353
Severe malnutrition	0.97	0.52-1.82	0.935
Bloodtype
A	1.00
AB+B	2.16	0.87-5.34	0.097
O	2.13	1.20-3.80	0.010
TNM T
T1-T2	1.00
T3-T4	1.17	0.46-2.97	0.744
TNM N
Negative	1.00
Positive	1.56	0.78-3.11	0.205
CA19-9
Above median	1.00
Below median	0.67	0.36-1.23	0.196
Handling time
Immediate	1.00
Overnight	0.62	0.35-1.11	0.110
Arginine	0.77	0.53-1.11	0.159
Valine	0.52	0.24-1.14	0.105
Proline	1.03	0.65-1.62	0.903
Isoleucine	0.78	0.44-1.37	0.383
Leucine	0.69	0.38-1.25	0.221
Phenylalanine	0.51	0.31-0.84	0.007
Tyrosine	0.57	0.31-1.06	0.074
Ornithine	0.74	0.47-1.16	0.186
Tryptophane	0.66	0.44-0.99	0.045
Homocysteine	1.10	0.68-1.80	0.691
Cystathionine	0.88	0.74-1.05	0.145
Glutathione	0.85	0.48-1.52	0.593
Cysteine	0.29	0.07-1.15	0.078
Methionine	0.69	0.43-1.08	0.105
Serine	0.99	0.58-1.71	0.979
Glutamine	1.07	0.63-1.83	0.803
Taurine	0.79	0.51-1.21	0.271
Glutamic acid	0.82	0.59-1.14	0.245
Glycine	0.84	0.54-1.31	0.447
Alanine	1.03	0.59-1.78	0.921
Threonine	0.83	0.52-1.32	0.428
Histidine	1.12	0.45-2.83	0.805
Lysine	0.71	0.32-1.57	0.395
Aspartic acid	0.79	0.56-1.10	0.164
Asparagine	0.93	0.67-1.29	0.652
α-Aminobutyric acid	0.69	0.43-1.10	0.120
Citrulline	0.73	0.49-1.07	0.107
Creatinine	0.80	0.42-1.52	0.495
Univariable Cox Regression model for patients with periampullary cancer (N=64). Patients that received neoadjuvant chemotherapy (N=6), one patient with metastasis at the time of diagnosis and one patient with non-standard treatment regime were excluded. P-values < 0.05 are in bold. CI=Confidence Interval.
