# Supplementary material for: Preoperative profiles of plasma amino acids and derivatives distinguish periampullary cancer and benign disease
Source: BMC Cancer. 2024 May 3;24:555. doi: 10.1186/s12885-024-12320-8 (PMC11067218; doi:10.1186/s12885-024-12320-8)
Supplement: Supplementary file 12 — Additional file 12. Associations between selected clinical variables and metabolites and overall survival in patients with periampullary cancer. Multivariable Cox Regression model for patients with periampullary cancer (N = 64) prior to stepwise regression algorithm with backwards elimination. Patients that received neoadjuvant chemotherapy (N = 6), one patient with metastasis at the time of diagnosis and one patient with non-standard treatment regime were excluded. P-values < 0.05 are in bold. CI = Confidence Interval. [file 12885_2024_12320_MOESM12_ESM.xlsx]

## Sheet: Ark1
Additional file 12: Associations between selected clinical variables and metabolites and overall survival in patients with periampullary cancer.
	Multivariable Cox Regression
Variables	Hazards ratio (HR)	95% CI of HR	p-value
Blood type
A	1.00
AB+B	2.64	0.92-7.54	0.070
O	2.59	1.19-5.64	0.016
Phenylalanine	0.50	0.19-1.30	0.154
Tyrosine	0.90	0.29-2.81	0.860
Tryptophane	1.06	0.29-3.88	0.925
Tumor size	1.13	0.74-1.73	0.566
TNM N
Negative	1.00
Positive	1.49	0.27-8.14	0.646
CA19-9
Above median	1.00
Below median	0.74	0.37-1.50	0.404
Resection margin
Free	1.00
Not free	1.11	0.42-2.93	0.830
Handling time
Immediate	1.00
Overnight	1.33	0.39-4.57	0.650
Multivariable Cox Regression model for patients with periampullary cancer (N=64) prior to stepwise regression algorithm with backwards elimination. Patients that received neoadjuvant chemotherapy (N=6), one patient with metastasis at the time of diagnosis and one patient with non-standard treatment regime were excluded. P-values < 0.05 are in bold. CI=Confidence Interval.
