# Supplementary material for: Preoperative profiles of plasma amino acids and derivatives distinguish periampullary cancer and benign disease
Source: BMC Cancer. 2024 May 3;24:555. doi: 10.1186/s12885-024-12320-8 (PMC11067218; doi:10.1186/s12885-024-12320-8)
Supplement: Supplementary file 13 — Additional file 13. Associations between selected clinical variables and metabolites and overall survival – Multivariable Cox regression. Multivariable Cox Regression model with stepwise regression algorithm with backwards elimination for patients with periampullary cancer (N = 64). Selection of variables based on univariable Cox regression model (Additional file 10). Patients that received neoadjuvant chemotherapy (N = 6), one patient with metastasis at the time of diagnosis and one patient with non-standard treatment regime were excluded. P-values < 0.05 are in bold. CI = Confidence Interval. [file 12885_2024_12320_MOESM13_ESM.xlsx]

## Sheet: Ark1
Additional file 13: Associations between selected clinical variables and metabolites and overall survival in patients with periampullary cancer.
	Multivariable Cox Regression
Variables	Hazards ratio (HR)	95% CI of HR	p-value
Blood type
A	1.00
AB+B	2.20	0.89-5.46	0.089
O	2.14	1.20-3.80	0.010
Phenylalanine	0.50	0.30-0.83	0.007
Multivariable Cox Regression model with stepwise regression algorithm with backwards elimination for patients with periampullary cancer (N=64). Selection of variables based on univariable Cox regression model (Table S3). Patients that received neoadjuvant chemotherapy (N=6), one patient with metastasis at the time of diagnosis and one patient with non-standard treatment regime were excluded. P-va…
