# Supplementary material for: Preoperative profiles of plasma amino acids and derivatives distinguish periampullary cancer and benign disease
Source: BMC Cancer. 2024 May 3;24:555. doi: 10.1186/s12885-024-12320-8 (PMC11067218; doi:10.1186/s12885-024-12320-8)
Supplement: Supplementary file 17 — Additional file 17. Differences in metabolite profiles in patients with benign and malignant disease - FDR values. Table with metabolites and associated FDR q-values when comparing samples from patients with benign (N = 45) and malignant (N = 66) periampullary disease. Patients with neoadjuvant chemotherapy were excluded (N = 6). Wilcoxon’s Rank Sum Test was used to calculate the p-values. The p-values were adjusted for multiple testing by the Benjamini-Hochberg method (FDR). FDR-values < 0.05 are in bold. See Fig. 2 and Additional file 6. FDR = False Discovery Rate. [file 12885_2024_12320_MOESM17_ESM.xlsx]

## Sheet: Ark1
Additional file 17. Table with metabolites and associated FDR q-values when comparing samples from patients with benign (N=45) and malignant (N=66) periampullary disease.
Metabolite	FDR
Alanine	0.000
Arginine	0.113
Asparagine	0.007
Aspartic acid	0.179
Citrulline	0.011
Creatinine	0.477
Cystathionine	0.048
Cysteine	0.623
Glutamic acid	0.000
Glutamine	0.000
Glutathione	0.959
Glycine	0.000
Histidine	0.000
Homocysteine	0.043
Isoleucine	0.000
Leucine	0.000
Lysine	0.000
Methionine	0.040
Ornithine	0.010
Phenylalanine	0.032
Proline	0.001
Serine	0.006
Taurine	0.720
Threonine	0.004
Tryptophane	0.016
Tyrosine	0.623
Valine	0.000
α-Aminobutyric acid	0.001
Patients with neoadjuvant chemotherapy were excluded (N=6). Wilcoxon’s Rank Sum Test was used to calculate the p-values. The p-values were adjusted for multiple testing by the Benjamini-Hochberg method (FDR). FDR-values < 0.05 are in bold. See Figure S2. FDR = False Discovery Rate.
